# Supplementary material for: A single cell death is disruptive to spontaneous Ca2+ activity in astrocytes
Source: Front Cell Neurosci. 2022 Jul 27;16:945737. doi: 10.3389/fncel.2022.945737 (PMC9364045; doi:10.3389/fncel.2022.945737)
Supplement: Supplementary file 1 [file Data_Sheet_1.xlsx]

## Sheet: Figure1A traces
	1	2	3	4	5	6	7	8	9
0	0.919407	1.35839	0.978352	1.20128	1.22892	1.74401	1.98698	1.40614	1.14592
2	0.901237	1.3452	1.03831	1.17405	1.17543	1.6331	1.80701	1.48421	1.18792
4	0.880549	1.32892	1.02165	1.13709	1.11786	1.48623	1.48516	1.58843	1.20058
6	0.917405	1.31881	1.03736	1.14456	1.10972	1.34558	1.2502	1.66864	1.20475
8	0.966869	1.32499	1.10316	1.16854	1.1289	1.24781	1.0856	2.03383	1.2468
10	0.967247	1.31141	1.09088	1.15339	1.13863	1.20087	1.042	2.3555	1.24674
12	0.978365	1.31904	1.13585	1.20585	1.18296	1.19191	1.05593	3.01526	1.27517
14	1.01068	1.32899	1.1714	1.23144	1.19535	1.20157	1.06404	3.46505	1.31361
16	1.00071	1.29707	1.1295	1.31841	1.15866	1.22247	1.0412	3.33291	1.2929
18	0.981111	1.30342	1.10312	1.67972	1.13176	1.26987	1.0189	2.95381	1.26964
20	1.01317	1.31526	1.09461	1.91177	1.11414	1.33135	1.02213	2.49894	1.249
22	1.05912	1.36813	1.12568	1.89847	1.11738	1.49475	1.05788	2.01481	1.22964
24	1.10311	1.46487	1.1529	1.8226	1.11648	1.68503	1.11382	1.89657	1.23457
26	1.09981	1.81936	1.12792	1.64336	1.12125	1.85769	1.17401	1.74723	1.22827
28	1.11489	2.08747	1.1209	1.46893	1.13364	2.09743	1.43521	1.59408	1.21837
30	1.18869	2.0498	1.18401	1.26287	1.126	2.15957	2.0248	1.56345	1.23797
32	1.43067	1.92545	1.34462	1.2227	1.12493	1.94354	2.27347	1.58795	1.2412
34	1.7785	1.73199	1.33294	1.14469	1.07909	1.51763	1.91944	1.66485	1.25359
36	2.64663	1.4406	1.23313	1.12752	1.04922	1.1902	1.41224	1.75482	1.23842
38	3.79565	1.23754	1.13408	1.1532	1.05436	1.04687	1.10473	1.8951	1.25075
40	4.05447	1.18417	1.0483	1.11753	1.05078	1.01352	1.02703	2.22924	1.29025
42	3.929	1.15759	1.02117	1.12035	1.04066	1.00584	1.00382	2.72629	1.33254
44	3.68967	1.15799	1.00158	1.11897	1.04362	1.04637	1.06808	2.87882	1.41036
46	3.21881	1.15837	0.996005	1.12218	1.04827	1.07253	1.0626	2.73697	1.37334
48	2.6701	1.14747	1.01482	1.09338	1.0304	1.10796	1.06399	2.49582	1.38691
50	1.97289	1.15653	1.03859	1.09551	1.03381	1.16449	1.08924	2.20733	1.39923
52	1.40114	1.14781	1.01818	1.077	1.0337	1.17822	1.08384	1.9085	1.4784
54	1.18477	1.14734	1.03729	1.08668	1.02234	1.16631	1.14156	1.82572	1.53016
56	1.06582	1.1288	1.0009	1.10997	1.01379	1.16326	1.1162	1.58195	1.61592
58	1.04729	1.13484	1.01226	1.14881	1.02321	1.23027	1.11484	1.4752	1.77681
60	1.0087	1.13092	1.07234	1.28933	1.02144	1.50777	1.10142	1.39853	1.87868
62	1.02995	1.14845	1.32662	1.5921	1.05859	1.72859	1.11852	1.41521	2.08962
64	0.972254	1.12941	1.36157	1.62896	1.02156	1.85687	1.1691	1.28261	2.06125
66	1.02737	1.14803	1.40187	1.59939	1.04245	1.68571	1.24327	1.36228	2.18513
68	1.04611	1.1458	1.33081	1.47302	1.04217	1.40898	1.31089	1.38608	2.17928
70	0.989141	1.15976	1.15679	1.29266	1.00763	1.27902	1.33141	1.36971	2.03299
72	0.992917	1.19826	1.08958	1.18664	0.993091	1.24786	1.35187	1.45937	1.74648
74	1.01448	1.31969	1.06916	1.11927	0.989737	1.14456	1.42149	1.71899	1.54745
76	0.989931	1.60162	0.971767	1.0696	0.985177	1.08335	1.35613	2.19207	1.33703
78	1.01911	1.67869	0.966471	1.05156	1.00756	1.12379	1.404	2.58227	1.30184
80	1.00972	1.57008	0.967352	1.03015	0.983391	1.12569	1.36382	2.46769	1.29407
82	1.00011	1.40899	0.978716	1.02035	0.981371	1.17474	1.26879	2.0927	1.2887
84	1.04305	1.18873	0.981774	1.01086	0.984549	1.27083	1.13789	1.84407	1.24821
86	1.09301	1.09457	0.99614	1.03848	0.989747	1.55012	1.03991	1.68235	1.23365
88	1.05163	1.04804	0.958961	1.00851	0.964019	1.8467	1.02083	1.48036	1.18441
90	1.04166	1.0266	0.927232	0.991671	0.93378	1.70393	0.989302	1.20022	1.12312
92	1.06398	1.02031	0.975744	0.99999	0.945933	1.37247	0.972857	1.09047	1.08199
94	1.20232	1.04993	1.07646	1.07677	1.00592	1.20821	1.09738	1.15114	1.06628
96	1.19877	1.03187	1.06178	1.05916	0.971163	1.14448	1.22978	1.05278	1.03452
98	1.32748	1.02756	1.09413	1.07423	0.971374	1.04564	1.30937	1.01724	1.0181
100	1.46573	1.00888	1.10971	1.15046	0.966887	1.0093	1.21711	1	1
102	1.87078	1.0229	1.13686	1.43676	0.994103	1.02789	1.25345	1.06135	1.01421
104	2.88934	1.00527	1.09001	1.47839	0.974072	0.999955	1.44747	1.00339	0.993193
106	3.95551	1.01303	1.07935	1.49414	1.01165	1.02931	1.53995	1.08529	1.01811
108	3.89943	1.01729	1.04095	1.41507	1.02189	1.13667	1.30973	1.05885	1.03763
110	3.68747	1.01157	1.02146	1.28697	0.985892	1.27513	1.11664	1.09255	1.02086
112	3.50898	1.01918	1.02916	1.21692	0.978089	1.35134	1.1023	1.19558	1.01273
114	3.1006	1	1	1.16051	0.974224	1.65532	1.00001	1.30591	1.01137
116	2.66297	1.02716	1.05746	1.15343	1.01994	1.89667	1.10778	1.96548	1.04087
118	1.98201	1.01028	1.08119	1.11468	1	1.75795	1.16923	2.34669	1.02455
125	1.16429	1.52699	1.03258	1.07252	1.13548	1.58604	2.78974	3.19694	3.41702
127	1.07914	1.56148	1.38471	1.05632	1.47016	2.64212	2.65608	3.04221	3.49438
129	1.07573	1.52916	1.47286	1.05075	1.50536	2.61252	2.47093	2.93713	3.66863
131	1.06131	1.48694	1.48184	1.18938	1.50625	2.36387	2.18149	2.75187	3.58856
133	1.0872	1.45419	1.65279	1.44417	1.5189	2.09715	1.91955	2.50766	3.43146
135	1.15143	1.37053	1.64047	1.4897	1.48046	1.81493	1.65497	2.15253	3.20722
137	1.47089	1.30324	1.64215	1.51674	1.46325	1.54854	1.5197	1.87658	3.10338
139	2.35189	1.15163	1.55929	1.4934	1.41106	1.34346	1.39989	1.56336	3.00882
141	3.98996	1.01287	1.46964	1.4818	1.36668	1.21017	1.27749	1.37995	2.90658
143	4.12119	0.952051	1.41636	1.39626	1.33311	1.24144	1.24351	1.26957	2.80086
145	3.94105	0.921836	1.27083	1.2896	1.27632	1.18125	1.19254	1.2038	2.65764
147	3.90997	0.937046	1.27554	1.25376	1.24565	1.1688	1.2292	1.22886	2.54851
149	3.61886	0.913689	1.19402	1.15839	1.20028	1.11944	1.16426	1.1912	2.3403
151	3.3635	0.916491	1.1192	1.13754	1.17385	1.1205	1.17551	1.27003	2.19028
153	2.8523	0.918452	1.06562	1.0922	1.12947	1.16728	1.22428	1.30886	1.98502
155	2.336	0.911567	1.05362	1.06479	1.08629	1.19991	1.29797	1.32113	1.81465
157	1.83561	0.910446	1.01451	1.05217	1.02345	1.24548	1.28092	1.32906	1.77806
159	1.50868	0.904509	0.986873	1.03501	0.981084	1.23756	1.25616	1.47945	1.58522
161	1.26816	0.91189	1.00016	1.0404	0.958499	1.30976	1.28067	1.94691	1.51489
163	1.11249	0.892513	0.95602	1.01105	0.924719	1.31725	1.14096	2.15617	1.41987
165	1.04491	0.887934	1.00061	1.00525	0.911113	1.22712	1.10173	2.11927	1.39155
167	0.982424	0.8759	1.11213	0.983488	0.891184	1.18865	1.04604	1.94037	1.31975
169	0.988763	0.892905	1.2001	1.01146	0.903755	1.21194	1.05542	1.70554	1.33852
171	0.952494	0.878741	1.20467	1.00121	0.88479	1.21834	1.05801	1.40317	1.26484
173	0.978428	0.886606	1.20129	1.0152	0.890957	1.22475	1.08664	1.1593	1.24042
175	0.977746	0.884755	1.15844	1.02745	0.900252	1.23887	1.11926	1.17215	1.23465
177	0.947241	0.865919	1.03346	1.04203	0.870282	1.19046	1.09287	1.07424	1.19728
179	0.937159	0.86437	0.945704	1.08026	0.868555	1.12107	1.0416	1.02618	1.18432
181	0.90685	0.849631	0.865019	1.11533	0.841497	1.04796	1.03622	0.939195	1.13475
183	0.941686	0.856695	0.878701	1.1603	0.872286	1.02814	1.05517	0.961793	1.12408
185	0.970189	0.856436	0.873583	1.13273	0.861691	0.939174	1.06415	0.964478	1.11833
187	0.989678	0.862331	0.888634	1.1366	0.877101	0.958116	1.08775	0.992953	1.13304
189	0.950966	0.851289	0.840344	1.10016	0.850789	1.02445	0.999906	1.02366	1.10683
191	0.938636	0.850126	0.872714	1.08806	0.861926	1.15444	1.01753	1.06623	1.12176
193	0.991705	0.869186	0.918174	1.07962	0.867436	1.35107	1.06441	1.22836	1.12385
195	0.961458	0.84917	0.866678	1.05769	0.849166	1.43126	1.03453	1.3114	1.08982
197	0.969665	0.844005	0.861505	1.01795	0.84899	1.33967	1.10317	1.49199	1.08629
199	1.01599	0.850168	0.87005	1.00864	0.845404	1.23997	1.12167	1.70242	1.10537
201	1.02655	0.853636	0.895799	0.995828	0.843435	1.07877	1.13134	1.82503	1.09011
203	1.01444	0.837117	0.881001	0.989004	0.838461	1.05027	1.08155	1.8422	1.05867
205	1.00199	0.826529	0.904523	0.975033	0.820129	1.05722	1.00344	1.60304	1.03318
207	1.03382	0.842616	0.98654	1.00478	0.838965	1.08565	1.03544	1.37599	1.04748
209	1.02698	0.830452	0.994889	0.99923	0.831555	1.02347	1.01294	1.05748	1.05153
211	1.05032	0.836202	0.997823	0.990569	0.842392	1.06787	0.977612	0.948902	1.01474
213	1.05706	0.846176	1.05563	1.00875	0.841134	1.05953	0.952713	0.932156	1.04175
215	1.07322	0.822556	0.994956	0.978178	0.8277	1.04212	0.935944	0.845774	1.01468
217	1.08128	0.837007	0.941086	0.998737	0.827103	1.08418	0.99157	0.83583	1.01803
219	1.11656	0.839795	0.914364	1.01918	0.835977	1.13093	0.985494	0.866719	1.02892
221	1.16704	0.824215	0.850678	1.01454	0.833666	1.18054	0.976888	0.829912	1.02473
223	1.22372	0.81987	0.821649	1.00471	0.825279	1.32711	0.97672	0.845275	1.03883
225	1.26787	0.823355	0.833235	1.02058	0.832125	1.45623	0.956666	0.874527	1.02952
227	1.35533	0.820542	0.845369	1.0387	0.837642	1.47219	0.959501	0.940243	1.0429
229	1.37357	0.821639	0.823326	1.01402	0.829507	1.38784	0.934763	0.973015	1.03345
231	1.38777	0.793242	0.793065	0.984097	0.804625	1.24491	0.882945	1.03416	0.997162
233	1.38792	0.800728	0.827889	0.998762	0.81666	1.15408	0.912277	1.41483	1.0136
235	1.60534	0.796259	0.85212	1.02132	0.82807	1.06863	0.945113	1.69517	1.03047
237	1.79836	0.800899	0.83403	1.02812	0.819745	1.02871	1.02793	1.68972	1.03057
239	1.82836	0.803042	0.834739	1.01845	0.826346	0.94822	1.12704	1.59394	1.01964
241	1.75538	0.793273	0.801999	1.00477	0.818957	0.883157	1.11663	1.53785	1.00626
243	1.58775	0.796661	0.819294	0.991127	0.823058	0.871078	1.01117	1.36609	1.02358
245	1.42583	0.798053	0.801543	0.960629	0.814747	0.881356	0.97787	1.06978	1.01085
247	1.33922	0.779993	0.817592	0.944967	0.799751	0.906243	0.856682	0.885831	0.989794
249	1.247	0.79125	0.851066	0.952295	0.816671	0.948179	0.843384	0.816047	1.00196
251	1.19619	0.79449	0.864865	0.947046	0.821483	0.924743	0.842489	0.805063	0.978359
253	1.09573	0.77801	0.886168	0.928686	0.809765	0.917399	0.846172	0.807322	0.994079
255	1.04082	0.793328	0.924476	0.957841	0.822291	0.95304	0.95432	0.825337	0.992734
257	0.953378	0.764512	0.902525	0.918294	0.795492	0.954846	0.913133	0.806127	0.974263
259	0.965518	0.757294	0.90985	0.920775	0.795167	1.0366	0.921673	0.827448	0.961824
261	0.924552	0.750026	0.885785	0.875259	0.771363	1.0544	0.966899	0.851839	0.940107
263	0.941515	0.766077	0.938706	0.914821	0.800428	1.17633	1.07549	0.942617	0.980452
265	0.909798	0.759639	0.927287	0.899376	0.792394	1.11682	1.13092	0.961139	0.97109
267	0.924249	0.766948	0.928545	0.927262	0.806031	1.05426	1.02222	0.96145	0.985242
269	0.895088	0.755112	0.907094	0.907569	0.794359	1.0021	0.911444	0.969422	0.966188
271	0.905057	0.757826	0.913377	0.91545	0.797882	1.06534	0.896082	1.02703	0.977416
273	0.925499	0.758699	0.886655	0.916633	0.794808	1.01789	0.878926	1.21387	0.974333
275	0.874703	0.745618	0.860438	0.920835	0.779454	0.95351	0.837265	1.26828	0.957514
277	0.902292	0.745979	0.870815	0.929879	0.793817	0.93983	0.829606	1.44516	0.960327
279	0.889059	0.734634	0.848951	0.91918	0.778075	0.908936	0.867059	1.49245	0.953689
281	0.916319	0.743408	0.879157	0.928666	0.792501	0.936856	0.889615	1.435	0.970749
283	0.885953	0.723192	0.82004	0.9062	0.766279	0.99699	0.881619	1.27251	0.934217
285	0.883674	0.722029	0.815379	0.909844	0.774431	1.03302	0.864928	1.05652	0.925056
287	0.919381	0.728903	0.841404	0.922028	0.788625	1.006	0.873299	0.987666	0.950134
289	0.956843	0.735906	0.875519	0.956709	0.78744	0.996337	0.857472	0.900195	0.950242
291	0.952481	0.717194	0.828771	0.912436	0.767826	0.974346	0.781322	0.796526	0.908343
293	0.956534	0.717602	0.844604	0.898681	0.762562	0.933488	0.788364	0.770965	0.916628
295	0.95375	0.704452	0.81261	0.882471	0.752202	0.888896	0.751607	0.711405	0.907502
297	0.984249	0.70932	0.836447	0.906497	0.76079	0.889361	0.76379	0.745609	0.908394
299	0.922658	0.697007	0.799144	0.876955	0.744744	0.838824	0.726564	0.704603	0.873145
301	1.04003	0.711664	0.851997	0.892828	0.76526	0.850694	0.747091	0.753286	0.885934
303	1.01461	0.692473	0.824979	0.880659	0.747162	0.834496	0.758719	0.73262	0.865908
305	1.08909	0.70171	0.824985	0.878445	0.754651	0.830647	0.751071	0.76729	0.885527
307	1.12746	0.704771	0.847163	0.883684	0.759439	0.876951	0.789756	0.782138	0.874732
309	1.12571	0.691866	0.83543	0.871334	0.743628	0.886553	0.776224	0.761348	0.864188
311	1.13366	0.686681	0.878861	0.859502	0.749459	0.956472	0.786738	0.88935	0.86236
313	1.08297	0.695594	0.896933	0.867776	0.751774	1.04863	0.856846	1.08407	0.86236
315	1.14348	0.70041	0.952567	0.89377	0.763781	1.28373	0.890178	1.32333	0.881191
317	1.08398	0.693026	0.913266	0.860025	0.737815	1.29414	0.849957	1.34685	0.858366
319	1.05128	0.688191	0.869693	0.864761	0.737901	1.23945	0.822732	1.3327	0.864287
321	1.11184	0.694393	0.841891	0.908103	0.749801	1.11908	0.821086	1.22529	0.870196
323	1.08414	0.690431	0.806882	0.921837	0.756986	1.01125	0.788086	1.05473	0.86393
325	1.04223	0.685439	0.793909	0.921027	0.753532	0.895102	0.754942	0.873021	0.842993
327	1.08432	0.69226	0.79164	0.921777	0.763436	0.849677	0.724136	0.778823	0.846153
329	1.06494	0.694481	0.784007	0.932008	0.761304	0.84089	0.691308	0.758017	0.855196
331	1.02746	0.678598	0.771423	0.890025	0.757173	0.808511	0.695586	0.699275	0.833049
333	1.05165	0.704606	0.811778	0.92541	0.772054	0.811877	0.710893	0.72996	0.855626
335	0.995953	0.678039	0.776399	0.893664	0.756486	0.814567	0.712582	0.686507	0.841958
337	1.0013	0.697164	0.799903	0.912909	0.774258	0.852	0.720891	0.730631	0.87405
339	0.949009	0.677452	0.750872	0.862441	0.743245	0.792054	0.702975	0.672216	0.837241
341	0.922083	0.678573	0.735569	0.84767	0.74053	0.782546	0.697275	0.657066	0.813755
343	0.958769	0.699121	0.804749	0.908249	0.766717	0.817652	0.74186	0.726047	0.856387
345	0.927948	0.687144	0.770048	0.867725	0.76319	0.835104	0.775817	0.678567	0.849093
347	0.948718	0.680174	0.786054	0.881273	0.749812	0.831742	0.784485	0.678404	0.850504
349	0.979015	0.679146	0.775702	0.871459	0.747332	0.880458	0.773299	0.693357	0.85103
351	0.944893	0.674347	0.791813	0.891968	0.74615	0.898166	0.734794	0.732554	0.848507
353	0.94166	0.680075	0.82681	0.899914	0.751097	0.911417	0.742806	0.756429	0.85326
355	0.940158	0.663459	0.791406	0.888712	0.728291	0.964672	0.721317	0.720842	0.824875
357	0.980423	0.677328	0.815397	0.917831	0.75547	1.01972	0.776142	0.79854	0.836906
359	0.95721	0.668311	0.809077	0.891837	0.744924	0.996207	0.824801	0.81865	0.832765
361	1.01571	0.678179	0.847798	0.924298	0.765204	1.0572	0.866277	0.926067	0.849434
363	0.936888	0.653265	0.797412	0.891535	0.742623	1.03262	0.790683	0.971525	0.833304
390	0.789059	0.675427	0.76768	0.862194	0.74101	0.801948	0.687707	0.734699	0.836527
393	0.848516	0.680133	0.771176	0.882099	0.749266	0.782947	0.703355	0.772144	0.833896
395	0.79279	0.672931	0.775788	0.868566	0.747014	0.792444	0.722138	0.778274	0.840706
397	0.784394	0.666385	0.756835	0.87005	0.734903	0.815851	0.740405	0.771031	0.837333
399	0.788624	0.650849	0.750792	0.87389	0.732547	0.811781	0.727326	0.767593	0.819365
401	0.784129	0.648163	0.76096	0.867952	0.734727	0.857024	0.758336	0.768174	0.832128
403	0.800562	0.662203	0.793959	0.89005	0.741715	0.85305	0.785357	0.815654	0.829647
405	0.7781	0.634913	0.757476	0.862733	0.718515	0.897937	0.783277	0.773535	0.832332
407	0.776319	0.635591	0.743252	0.853337	0.725839	0.971556	0.750078	0.800938	0.830262
409	0.778763	0.645496	0.770584	0.879844	0.725994	1.02089	0.739095	0.91983	0.834078
411	0.773081	0.636189	0.742308	0.853065	0.724104	0.986799	0.671114	0.973522	0.801081
413	0.766231	0.625913	0.721789	0.827247	0.702024	0.951559	0.65339	1.07034	0.790168
415	0.772595	0.630472	0.734804	0.827841	0.705869	0.939433	0.685432	1.06031	0.78942
417	0.799855	0.633087	0.758894	0.833483	0.714906	0.914645	0.708305	1.0497	0.781001
419	0.74947	0.609693	0.716326	0.788037	0.686735	0.871598	0.64905	0.937354	0.748361
421	0.757847	0.615135	0.735871	0.797328	0.683899	0.807968	0.666652	0.903297	0.756461
423	0.80214	0.630423	0.767896	0.818797	0.707831	0.790702	0.704465	0.850194	0.768957
425	0.808756	0.613479	0.753259	0.79686	0.683246	0.767305	0.703484	0.732333	0.74215
427	0.793838	0.610008	0.752568	0.784323	0.685395	0.767745	0.678566	0.685009	0.744564
429	0.826673	0.612217	0.755151	0.798551	0.691644	0.758346	0.660076	0.688103	0.751575
431	0.821717	0.595756	0.697545	0.763206	0.669616	0.76645	0.585494	0.623844	0.728071
433	0.809078	0.60388	0.733097	0.793775	0.683917	0.792054	0.596325	0.638421	0.735524
435	0.758611	0.586286	0.695578	0.768425	0.65824	0.78493	0.574668	0.58725	0.737069
437	0.820473	0.592507	0.714772	0.782149	0.669526	0.753029	0.579829	0.628403	0.720276
439	0.80423	0.606905	0.721727	0.814766	0.694957	0.753682	0.58483	0.622305	0.743797
441	0.825676	0.593642	0.705647	0.796452	0.679916	0.724902	0.5901	0.607409	0.73604
443	0.824476	0.59813	0.7168	0.816346	0.687405	0.737251	0.615569	0.610568	0.731368
445	0.81899	0.59532	0.710111	0.806779	0.681612	0.730875	0.607867	0.610306	0.723417
447	0.778914	0.587548	0.669133	0.792768	0.672572	0.736377	0.600743	0.590786	0.714982
449	0.806338	0.592471	0.689875	0.802431	0.677343	0.756592	0.592145	0.617509	0.707991
451	0.864028	0.611718	0.740224	0.851782	0.702674	0.781439	0.642172	0.710357	0.748329
453	0.763561	0.590367	0.663738	0.788963	0.660855	0.788811	0.656311	0.645042	0.709099
455	0.782948	0.593058	0.69424	0.806543	0.67555	0.865086	0.684685	0.70119	0.729351
457	0.774337	0.593912	0.693858	0.799728	0.667184	0.902231	0.702706	0.748891	0.727654
459	0.763415	0.59016	0.688759	0.799557	0.663007	0.965089	0.701767	0.74096	0.731877
461	0.783422	0.593673	0.694166	0.806311	0.67249	1.02044	0.683574	0.808476	0.728061
463	0.770366	0.596064	0.715167	0.809819	0.687361	1.01773	0.650399	0.869191	0.737974
465	0.730341	0.585369	0.699173	0.790594	0.667612	0.965856	0.611886	0.848393	0.71654
467	0.743718	0.587355	0.698069	0.792748	0.673947	0.894362	0.596825	0.84354	0.719155
469	0.77267	0.595251	0.711911	0.80457	0.686659	0.849274	0.613219	0.852715	0.734977
471	0.759186	0.584983	0.691021	0.792144	0.666351	0.806083	0.603628	0.84543	0.713766
473	0.764912	0.597676	0.70704	0.808953	0.681564	0.792984	0.605466	0.794799	0.730167
475	0.730625	0.584077	0.68033	0.78538	0.671384	0.735069	0.596481	0.722029	0.705732
477	0.795764	0.592841	0.711584	0.810755	0.678072	0.733324	0.594116	0.680139	0.717824
479	0.713087	0.578354	0.659964	0.75235	0.65738	0.707101	0.556576	0.599723	0.696871
481	0.697014	0.560289	0.638674	0.743724	0.645525	0.696878	0.559607	0.515371	0.680441
483	0.783958	0.590267	0.707398	0.797086	0.669346	0.718086	0.60884	0.577788	0.72034
485	0.811951	0.589141	0.705123	0.797262	0.679467	0.714641	0.611503	0.563989	0.7126
487	0.802418	0.58908	0.706849	0.802904	0.681177	0.712987	0.629058	0.589075	0.708449
489	0.826547	0.588526	0.701848	0.803966	0.668396	0.723773	0.621176	0.577346	0.705828
491	0.851692	0.578211	0.685855	0.797423	0.654541	0.728407	0.608606	0.553537	0.709023
493	0.857355	0.589904	0.666821	0.795838	0.673108	0.760469	0.619984	0.591588	0.695208
495	0.823093	0.582245	0.633815	0.794378	0.667384	0.756268	0.597838	0.541939	0.676768
497	0.822266	0.575902	0.616465	0.783251	0.657356	0.757617	0.580798	0.528704	0.670573
499	0.882418	0.587953	0.645105	0.822989	0.679802	0.844837	0.590096	0.563317	0.674771
501	0.81863	0.567659	0.594607	0.797313	0.657422	0.839772	0.589967	0.531618	0.66074
503	0.867721	0.58114	0.624462	0.809774	0.679094	0.847164	0.609247	0.567181	0.682438
505	0.848194	0.579404	0.597006	0.799814	0.66176	0.869321	0.601236	0.569939	0.657459
507	0.860158	0.580484	0.610817	0.816865	0.672963	0.872977	0.627233	0.623042	0.674472
509	0.797336	0.571224	0.572183	0.786059	0.654848	0.835047	0.590241	0.64199	0.652324
516	2.4416	1.73072	0.550942	1.26109	1.09781	1.54694	1.30419	0.82627	0.621233
518	2.54902	1.62666	0.791042	1.28116	1.09274	1.48808	1.28296	1.10229	0.77192
520	2.47975	1.55511	0.997719	1.23512	1.06412	1.40801	1.24372	1.12483	1.35969
522	2.47612	1.47362	1.16771	1.20301	1.04687	1.33707	1.1881	1.11252	1.42732
524	2.44855	1.39933	1.29354	1.15083	1.00295	1.22608	1.07927	1.07716	1.42744
526	2.39051	1.38673	1.49744	1.12209	0.980051	1.12507	0.996344	1.09783	1.45576
528	2.24538	1.33451	1.5218	1.05388	0.930177	1.00398	0.86682	1.0158	1.41641
530	2.17327	1.31181	1.53288	1.03283	0.920015	0.901659	0.765159	1.00454	1.38219
532	1.9902	1.28021	1.43374	0.992466	0.902373	0.842519	0.700962	0.947945	1.36994
534	1.88179	1.27123	1.3158	0.953875	0.906135	0.786109	0.699726	0.876598	1.32415
536	1.71693	1.2435	1.18603	0.916392	0.880483	0.750436	0.686831	0.790584	1.26481
538	1.49586	1.21065	1.06557	0.849587	0.859069	0.729096	0.653284	0.714081	1.18896
540	1.23842	1.19924	0.972075	0.817021	0.860617	0.70997	0.65366	0.653866	1.10541
542	1.03941	1.17879	0.855468	0.78231	0.847204	0.716237	0.644217	0.64217	1.06017
544	0.871774	1.15644	0.744516	0.754756	0.828657	0.700616	0.640847	0.576086	0.973202
546	0.779817	1.1502	0.69847	0.760916	0.833442	0.705341	0.662152	0.622485	0.891263
548	0.705833	1.12237	0.661962	0.736064	0.809361	0.707774	0.646329	0.602784	0.815778
550	0.641572	1.09689	0.617316	0.706608	0.787419	0.716662	0.614385	0.561198	0.76367
552	0.612468	1.09526	0.626232	0.718405	0.767215	0.742275	0.625782	0.56538	0.731333
554	0.604426	1.08746	0.631466	0.724957	0.77116	0.745044	0.647447	0.585605	0.71158
556	0.624034	1.08199	0.651517	0.737901	0.761722	0.743445	0.653472	0.595967	0.700136
558	0.576307	1.05994	0.628309	0.719668	0.729701	0.729638	0.622502	0.605215	0.677418
560	0.533321	1.04536	0.611354	0.720745	0.695147	0.72341	0.608848	0.592971	0.670993
562	0.562746	1.03592	0.631251	0.729945	0.689506	0.703898	0.623354	0.622395	0.661616
564	0.58298	1.02539	0.643446	0.734167	0.680832	0.712692	0.648194	0.639665	0.667881
566	0.58714	1.0193	0.662881	0.73694	0.68629	0.71499	0.651458	0.685369	0.673051
568	0.512405	0.978185	0.587326	0.681414	0.63977	0.685335	0.588505	0.569112	0.642275
570	0.583232	0.980287	0.642041	0.722929	0.658496	0.704417	0.628671	0.640574	0.662756
572	0.611098	0.972077	0.635924	0.731324	0.658714	0.702369	0.601322	0.660356	0.649671
574	0.598415	0.954456	0.622094	0.720941	0.647953	0.69194	0.587367	0.647326	0.654669
576	0.588321	0.946689	0.634352	0.725803	0.643532	0.71403	0.580701	0.646581	0.649158
578	0.609672	0.916466	0.593905	0.721223	0.625362	0.697202	0.549253	0.597358	0.647307
580	0.617109	0.923855	0.616144	0.746618	0.637563	0.702909	0.566656	0.638102	0.660832
582	0.608491	0.915493	0.621194	0.741565	0.640675	0.691958	0.565632	0.628084	0.653528
584	0.595215	0.891623	0.570487	0.726673	0.623873	0.664199	0.542438	0.543821	0.638242
586	0.585082	0.88397	0.566017	0.73227	0.626329	0.633868	0.539213	0.554773	0.620185
588	0.596275	0.874636	0.556441	0.726387	0.630167	0.644696	0.534485	0.522623	0.618493
590	0.589646	0.856033	0.552594	0.71458	0.628105	0.644485	0.52378	0.512367	0.609463
592	0.558125	0.849498	0.52573	0.692693	0.609095	0.640908	0.488321	0.506089	0.59224
594	0.55173	0.829147	0.518744	0.679854	0.597737	0.635825	0.472552	0.426476	0.572421
596	0.55399	0.830119	0.54189	0.713805	0.614602	0.6496	0.479442	0.461286	0.576517
598	0.55762	0.840652	0.544794	0.721857	0.618633	0.669511	0.488446	0.474652	0.589389
600	0.575909	0.837599	0.555917	0.714781	0.62112	0.676026	0.491621	0.476321	0.587118
602	0.560398	0.839029	0.575777	0.728113	0.626823	0.681	0.507108	0.479702	0.591014
604	0.559577	0.825821	0.562804	0.71767	0.61818	0.684829	0.497857	0.468791	0.578024
606	0.53411	0.80456	0.550066	0.688541	0.605562	0.689379	0.473635	0.436388	0.572424
608	0.578605	0.813883	0.587942	0.722637	0.623714	0.732351	0.502436	0.498666	0.592864
610	0.603018	0.818258	0.623136	0.749572	0.632523	0.727617	0.537019	0.547611	0.606876
612	0.555499	0.795554	0.563914	0.697146	0.609714	0.716317	0.505619	0.475266	0.575832
614	0.557765	0.793077	0.569235	0.70623	0.61866	0.706969	0.518748	0.50248	0.578718
616	0.59363	0.798014	0.60356	0.736678	0.629666	0.703614	0.548049	0.55411	0.59827
618	0.618327	0.793336	0.607734	0.732164	0.621873	0.710011	0.553734	0.555706	0.59883
620	0.540366	0.767785	0.562613	0.70083	0.60532	0.718229	0.539686	0.500507	0.577479
622	0.587923	0.764328	0.572398	0.709638	0.602232	0.720794	0.53413	0.521043	0.590262
624	0.585215	0.759495	0.574384	0.714202	0.606439	0.706461	0.528398	0.536013	0.581716
626	0.579369	0.749362	0.573194	0.698133	0.597022	0.70114	0.51365	0.514675	0.592667
628	0.55964	0.732132	0.547766	0.687318	0.580497	0.671008	0.499015	0.484825	0.575202
630	0.583561	0.738325	0.548938	0.695516	0.591623	0.648806	0.505974	0.495703	0.572281
632	0.592841	0.74307	0.580963	0.717604	0.606674	0.639547	0.513415	0.556573	0.595795
634	0.593769	0.726112	0.559056	0.702109	0.592694	0.624958	0.497666	0.502349	0.586255
636	0.570758	0.718979	0.526661	0.683055	0.591423	0.619013	0.490741	0.481019	0.568242
638	0.558586	0.708885	0.544067	0.690609	0.584462	0.612312	0.489502	0.463979	0.562445
640	0.590859	0.713042	0.550744	0.699386	0.588867	0.618262	0.496626	0.464159	0.566952
642	0.560991	0.701209	0.52052	0.678561	0.581581	0.604872	0.468177	0.446136	0.550382
644	0.592532	0.718431	0.557601	0.728178	0.598183	0.622086	0.483246	0.473432	0.56986
646	0.617961	0.723704	0.582239	0.730765	0.616063	0.616973	0.498389	0.504027	0.577237
648	0.595095	0.706689	0.558248	0.717765	0.593426	0.606179	0.477741	0.46979	0.563502
650	0.651907	0.72139	0.598492	0.752944	0.618422	0.634968	0.512512	0.508823	0.578894
652	0.577582	0.700314	0.531717	0.702335	0.591796	0.636508	0.459008	0.429218	0.549805
654	0.583056	0.694682	0.519434	0.70692	0.594628	0.662389	0.458672	0.427982	0.536363
656	0.606364	0.705614	0.558636	0.71537	0.607437	0.66986	0.470981	0.470371	0.568325
658	0.535966	0.675623	0.494414	0.671968	0.574946	0.648003	0.438423	0.379054	0.523093
660	0.581414	0.691985	0.524373	0.700941	0.587046	0.646794	0.469499	0.442567	0.543686
662	0.600486	0.688698	0.531895	0.720242	0.592466	0.649133	0.484661	0.453412	0.541199
664	0.584394	0.684957	0.524194	0.702577	0.599962	0.646223	0.47803	0.462055	0.542349
666	0.577582	0.683273	0.530484	0.708893	0.601724	0.643031	0.480099	0.452618	0.531863
668	0.54935	0.658307	0.481065	0.681198	0.561038	0.639751	0.456002	0.396913	0.512776
670	0.589375	0.675959	0.525076	0.71531	0.585046	0.653028	0.479391	0.444769	0.533513
672	0.597677	0.671578	0.513503	0.717217	0.584735	0.65858	0.480779	0.42903	0.532121
674	0.556774	0.661718	0.505	0.688339	0.572417	0.643528	0.459517	0.396921	0.523431
676	0.565297	0.665374	0.518466	0.708636	0.582355	0.634655	0.466148	0.412685	0.530509
678	0.609324	0.683414	0.549678	0.737428	0.60534	0.641659	0.49878	0.474283	0.549057
680	0.561679	0.653676	0.495598	0.687373	0.579875	0.583795	0.464783	0.385659	0.521724
682	0.576446	0.657348	0.528523	0.708621	0.585747	0.598056	0.481119	0.436707	0.516127
684	0.574021	0.659571	0.528473	0.716251	0.586687	0.588382	0.489181	0.441487	0.531146
686	0.583807	0.656747	0.520378	0.703926	0.577436	0.596657	0.470656	0.438426	0.524221
688	0.579003	0.65564	0.529065	0.703417	0.574921	0.598855	0.459364	0.43507	0.52711
690	0.589078	0.650251	0.536551	0.69772	0.570044	0.594118	0.46347	0.436372	0.516239
692	0.544571	0.638164	0.498021	0.681716	0.565809	0.614576	0.462269	0.407332	0.520223
694	0.54	0.646639	0.510081	0.684429	0.575757	0.606242	0.456115	0.416974	0.518376
696	0.574085	0.659558	0.537568	0.709618	0.591651	0.600969	0.481385	0.473457	0.539151
698	0.563535	0.642925	0.529836	0.695617	0.577737	0.599131	0.456733	0.437215	0.516933
700	0.564381	0.632296	0.522579	0.682481	0.567978	0.632384	0.467125	0.448092	0.536564
702	0.62036	0.659982	0.562903	0.70466	0.592874	0.650181	0.493486	0.500303	0.540374
704	0.600309	0.631825	0.542778	0.679618	0.572251	0.619503	0.4788	0.439727	0.531831
706	0.588245	0.63615	0.542143	0.693191	0.572534	0.623642	0.470551	0.477034	0.531353
708	0.568952	0.625362	0.531501	0.66685	0.554631	0.618126	0.459388	0.449999	0.536494
710	0.57464	0.627907	0.549887	0.682109	0.560047	0.616758	0.456397	0.478842	0.527116
712	0.537077	0.612697	0.520612	0.663815	0.555767	0.60404	0.454883	0.432819	0.502727
714	0.609293	0.629819	0.58071	0.70467	0.577436	0.639454	0.485314	0.493673	0.528454
716	0.553018	0.599092	0.521574	0.660589	0.551556	0.631259	0.453624	0.415852	0.519497
718	0.615234	0.624772	0.565357	0.70227	0.574503	0.651374	0.476541	0.481813	0.524403
720	0.571812	0.607765	0.551059	0.688606	0.558869	0.647033	0.451892	0.427466	0.511018
722	0.579583	0.602999	0.550084	0.664841	0.551453	0.632173	0.432835	0.432574	0.514175
724	0.549981	0.590397	0.533129	0.669054	0.542361	0.63795	0.421841	0.408371	0.496407
726	0.566231	0.597136	0.543518	0.676965	0.559643	0.657498	0.44105	0.402683	0.5048
728	0.55952	0.593808	0.53631	0.661978	0.544571	0.684051	0.438763	0.397338	0.49383
730	0.554306	0.591268	0.523085	0.649643	0.540533	0.68058	0.445124	0.372849	0.494792
732	0.56476	0.596056	0.530003	0.66224	0.549598	0.659406	0.435873	0.38457	0.499739
734	0.573125	0.596461	0.555245	0.697292	0.563978	0.646545	0.450156	0.427581	0.502207

## Sheet: Figure 1A Frequency 010820
spontaneous	post lysis spontaneous		Table Analyzed	Combined frequency 010820 d1 and d2 fov1				Number of values	40	54
	0.035714
	0.022222		Column C	post lysis spontaneous				Minimum	0.01191	0.003846
	0.018182		vs.	vs.				25% Percentile	0.01942	0.01247
	0.021739		Column A	spontaneous				Median	0.03033	0.02174
	0.029412							75% Percentile	0.04451	0.02632
	0.022727		Unpaired t test with Welch's correction					Maximum	0.07143	0.03846
	0.035714		P value	<0.0001
	0.010204		P value summary	****				Mean	0.03301	0.01993
0.055556	0.009259		Significantly different (P < 0.05)?	Yes				Std. Deviation	0.01501	0.008434
0.0625	0.019231		One- or two-tailed P value?	Two-tailed				Std. Error of Mean	0.002373	0.001148
	0.009804		Welch-corrected t, df	t=4.961, df=57.09
	0.027778							Lower 95% CI	0.02821	0.01763
0.05	0.010417		How big is the difference?					Upper 95% CI	0.03781	0.02224
	0.021739		Mean of column A	0.03301
	0.015152		Mean of column C	0.01993
	0.013158		Difference between means (C - A) ± SEM	-0.01308 ± 0.002636
	0.013514		95% confidence interval	-0.01835 to -0.007799
	0.025		R squared (eta squared)	0.3013
	0.004505
0.055556	0.009804		F test to compare variances
0.025	0.01		F, DFn, Dfd	3.166, 39, 53
0.045455	0.007576		P value	0.0001
0.071429			P value summary	***
0.019231	0.027778		Significantly different (P < 0.05)?	Yes
0.041667	0.026316
0.041667	0.026316		Data analyzed
0.015152	0.021739		Sample size, column A	40
0.018519	0.03125		Sample size, column C	54
0.017241	0.021739
0.038462	0.025
0.016129	0.02381
0.016129	0.03125
0.035714	0.03125
0.0125	0.010417
0.038462	0.026316
0.015625	0.02
0.05	0.027778
0.02381	0.038462
0.045455	0.007246
0.011905	0.022727
0.035714	0.013158
0.045455	0.019231
	0.02
0.033333	0.018519
0.022727	0.026316
0.029412	0.021739
0.029412	0.022727
	0.021739
	0.021739
0.02381	0.003846
0.029412	0.020833
0.02	0.02
0.041667	0.010417
0.027778	0.019231
0.015152	0.004717
0.02381
0.03125
0.035714
0.052632

## Sheet: Figure 1A Amplitude
spontaneous	post lysis spontaneous
0.549226	0.303955
0.405327	0.111393			Table Analyzed
0.601417	0.109632
0.458844	0.124569			Column C	post lysis spontaneous
1.06194	0.201756			vs.	vs.
0.195437	0.316425			Column A	spontaneous
0.61639	0.114717
0.377038	0.284692			Unpaired t test with Welch's correction
0.434557	0.279216			P value	<0.0001
0.303771	0.179856			P value summary	****
0.149951	0.107834			Significantly different (P < 0.05)?	Yes
0.565123	0.188795			One- or two-tailed P value?	Two-tailed
0.525541	0.212158			Welch-corrected t, df	t=4.465, df=102.0
0.508192	0.225728
0.282894	0.202651			How big is the difference?
0.500735	0.197848			Mean of column A	0.5827
0.416166	0.217875			Mean of column C	0.2718
0.160985	1.54902			Difference between means (C - A) ± SEM	-0.3109 ± 0.06963
0.164957	0.355681			95% confidence interval	-0.4490 to -0.1728
2.11475	0.14282			R squared (eta squared)	0.1635
0.466809	0.180136
1.30465	0.082521			F test to compare variances
0.582973	0.589645			F, DFn, Dfd	3.286, 63, 44
1.14175	0.276605			P value	<0.0001
0.291514	0.316228			P value summary	****
0.553106	0.144567			Significantly different (P < 0.05)?	Yes
0.21231	0.11012
1.52914	0.827307
0.927376	0.198414
0.755957	0.233581
0.856244	0.099014
0.0943	0.249052
0.646275	0.144688
0.133055	0.16935
1.51358	0.945114
0.84354	0.134614
0.294235	0.380936
0.651448
0.151312
0.631463
1.00302
1.26565
0.185268
1.87654
1.99644
0.306645
	0.207623
	0.232857
	0.181465
	0.218535
0.468109	0.196978
0.151147	0.204173
0.380629	0.209208
0.22127	0.271745
0.324827
0.681044
0.732488
0.366786
0.186343
0.145667
0.634393
0.432486
0.194346
0.631741
0.129042
0.112823
0.172354
0.720446

## Sheet: Figure 1A Seconds
spontaneous	post lysis spontaneous
9.11954	8.60914		Table Analyzed	FWHM fov1 d1, d2, d4 used in A-D used in V1 fig
9.83164	9.94106
8.93312	9.41765		Column C	post lysis spontaneous
8.955	14.8506		vs.	vs.
6.32316	7.23095		Column A	spontaneous
6.06833	11.2907
10.0069	12.9297		Unpaired t test with Welch's correction
7.67483	11.1413		P value	<0.0001
10.0849	11.9982		P value summary	****
11.6172	7.13279		Significantly different (P < 0.05)?	Yes
9.20622	8.50614		One- or two-tailed P value?	Two-tailed
15.3064	7.57801		Welch-corrected t, df	t=5.268, df=63.77
7.47675	11.841
8.25269	10.9808		How big is the difference?
17.349	9.32775		Mean of column A	8.998
6.40001	9.83678		Mean of column C	12.95
6.05573	10.2572		Difference between means (C - A) ± SEM	3.950 ± 0.7498
9.17421	13.3278		95% confidence interval	2.452 to 5.448
2.60818	12.4101		R squared (eta squared)	0.3032
4.16772	10.9474
5.63886	8.99653
4.6182	9.50135
5.62632	7.03193
13.2043	9.62554
6.03712	12.9376
9.89945	16.8378
5.64653	11.2281
6.52567	14.4863
7.45544	13.2906
10.6329	10.3098
6.92363	13.9263
6.99349	20.2669
7.26121	16.6198
12.8896	10.2827
8.51188	21.3067
10.7397	15.3369
6.04875	15.0889
7.489
7.00022
8.56984
8.47169
13.8283
11.7227
7.4754
7.50751
6.33155
5.28983
5.77629
5.71278
11.1019
10.0105
8.62505
16.5867
9.90392
7.80597
9.86634
10.9926
7.71749
12.0838
6.19479
	31.9088
	14.9772
	16.0013
	16.8929
7.62319	15.7898
8.29374	17.6387
8.13706	18.3563
8.41802	14.4773
12.75
12.1587
9.50164
10.4373
12.5575
11.121
11.1565
10.8064
9.7911
12.2714
12.0162
12.1105
9.73996
7.64342

## Sheet: Figure 1A Area
spontaneous	post lysis spontaneous
1.068	0.916
1.368	0.161		Table Analyzed	area combine d1,d2,d4 used in V1 fig
1.43	1.159
1.1	0.377		Column C	post lysis spontaneous
2.201	0.615		vs.	vs.
0.866	0.809		Column A	spontaneous
1.01	0.838
1.088	0.716		Unpaired t test with Welch's correction
1.377	0.738		P value	<0.0001
0.811	0.591		P value summary	****
0.979	0.531		Significantly different (P < 0.05)?	Yes
1.396	0.51		One- or two-tailed P value?	Two-tailed
0.144	0.681		Welch-corrected t, df	t=5.036, df=91.22
1.11	0.655
1.079	0.661		How big is the difference?
0.85	0.421		Mean of column A	2.586
0.56	2.312		Mean of column C	0.9454
1.022	0.267		Difference between means (C - A) ± SEM	-1.640 ± 0.3257
1.119	0.393		95% confidence interval	-2.287 to -0.9932
0.853	0.294		R squared (eta squared)	0.2175
4.085	0.318
0.049	0.561
0.055
0.267	0.464
7.027	0.71
0.272	3.124
1.018	0.564
7.955	0.246
2.199	0.498
6.272	2.61
8.653	2.478
2.155	2.453
5.523	1.462
2.679	0.533
1.091	0.827
0.5	2.457
1.811
0.296
7.811
0.992
2.067
0.165
5
4.857
0.244
6.095
8.037
0.358
0.31
0.73
3.955
6.346
2.011
2.017
8.064
5.596	1.543
5.435	0.487
3.606
1.249
1.221
2.942
3.055
2.843
0.693
6.745
4.937
0.933
0.194
1.93
7.21

## Sheet: Figure 1B Amplitude
spontaneous	1st photolysis active	1st photolysis not active	spontaneous post photolysis
2.39733	0.380062	1.94236	3.72746
0.149748	2.39798	1.75478	0.164275			Dunnett's T3 multiple comparisons test	Mean Diff.	95.00% CI of diff.	Below threshold?	Summary	Adjusted P Value
0.948742	3.14881	1.25607	0.208291			spontaneous vs. 1st photolysis active	-0.3841	-0.8471 to 0.07902	No	ns	0.1513
0.784608	1.16243	2.22476	0.892534			spontaneous vs. 1st photolysis not active	-0.9625	-1.613 to -0.3124	Yes	**	0.0033
0.943817	0.75242	0.741525	0.138767			spontaneous vs. spontaneous post photolysis	0.3732	0.1177 to 0.6286	Yes	***	0.0009
0.33522	3.51553	2.88551	0.205093			1st photolysis active vs. 1st photolysis not active	-0.5784	-1.295 to 0.1386	No	ns	0.1594
1.69949	0.808041	1.12101	0.4681			1st photolysis active vs. spontaneous post photolysis	0.7572	0.3106 to 1.204	Yes	***	0.0002
3.11163	0.637727	1.00805	0.156056			1st photolysis not active vs. spontaneous post photolysis	1.336	0.6943 to 1.977	Yes	***	0.0002
1.03259	0.69313	1.83207	1.13493
0.495566	2.70474	2.48406	0.210363
0.796992	2.46266	1.95756	0.609763
0.320324	0.343182		0.054099
1.04601	1.01199		0.879487
0.579816	0.841879		0.929741
0.330916	1.15875		0.297795
1.35285	1.96649		0.152109
0.628706	1.21838		0.26179
1.05009	1.11761		0.383488
0.170995	1.99644		0.099782
2.93631	0.75476		0.714499
0.264555	0.227835		0.132841
0.709798	0.306645		0.251067
0.08287	0.599067		0.156579
0.943804	0.720446		0.183047
0.10443	0.951559		0.420569
0.112119	0.773819		0.749628
0.214715	0.467675		0.133014
1.96516	1.18791		0.422159
1.25557	1.2822		0.268705
0.667041	0.41553		0.451178
0.104194	0.619317		0.148868
1.16138	0.742423		0.113364
0.160386			0.097177
1.95426			0.249289
1.87339			0.463848
0.876521			0.158157
0.923812			0.11284
2.21654			0.281431
2.11475			0.29854
0.466809			0.283629
1.30465			0.533457
0.582973			0.197848
1.14175			0.217875
0.291514			1.54902
0.553106			0.355681
0.21231			0.14282
1.52914			0.180136
0.927376			0.082521
0.755957			0.589645
0.856244			0.276605
0.0943			0.316228
0.646275			0.144567
0.133055			0.11012
1.51358			0.827307
0.84354			0.198414
0.294235			0.233581
0.651448			0.099014
0.151312			0.249052
0.631463			0.144688
1.00302			0.16935
1.26565			0.945114
0.185268			0.134614
1.87654			0.380936
0.468109			0.118695
0.151147			0.538589
0.380629			0.730029
0.22127			0.578323
0.324827			0.831386
0.681044			0.417553
0.732488			0.396618
0.366786			0.39224
0.186343
0.145667
0.634393
0.432486
0.194346
0.631741
0.129042
0.112823
0.172354

## Sheet: Figure 1B Seconds
spontaneous	1st photolysis active	1st photolysis not active	spontaneous post photolysis
10.0189	3.96275	10.3947	15.1794
24.1299	12.2133	8.56432	8.52363
10.2232	18.6941	6.2657	9.64701
8.98971	9.5117	8.47108	9.37966
9.35517	15.6328	22.3084	9.81982			Dunnett's T3 multiple comparisons test	Mean Diff.	95.00% CI of diff.	Below threshold?	Summary	Adjusted P Value
7.70242	27.303	11.4741	15.1424			spontaneous vs. 1st photolysis active	-3.465	-6.020 to -0.9090	Yes	**	0.0034
6.36184	18.2742		7.41473			spontaneous vs. 1st photolysis not active	-0.906	-5.006 to 3.194	No	ns	0.9785
12.7566	9.87399	8.73263	7.50192			spontaneous vs. spontaneous post photolysis	-4.128	-6.518 to -1.738	Yes	****	<0.0001
9.95278	15.4663	11.007	10.9923			1st photolysis active vs. 1st photolysis not active	2.558	-1.893 to 7.010	No	ns	0.4793
8.91073		8.32921	10.6838			1st photolysis active vs. spontaneous post photolysis	-0.6636	-3.846 to 2.518	No	ns	0.9937
8.38906	15.6845	8.28854	10.5207			1st photolysis not active vs. spontaneous post photolysis	-3.222	-7.628 to 1.184	No	ns	0.2326
8.69074	14.401	10.3701	5.52366
16.1969	16.6241		11.499
10.1735	11.0707		17.9982
17.6832	8.57843		6.92489
8.38675	10.0323		22.9714
7.45129	19.5142		9.48728
6.05094	14.5543		6.27651
10.1575	7.26556		22.9067
13.2019	6.19479		11.843
9.56254	13.4019		9.03012
6.24135	15.5492		34.0553
9.93985	4.12613		8.13505
	9.13089		10.1535
4.16772			8.93437
5.63886			10.9184
4.6182			13.1786
5.62632	7.64342		22.8797
13.2043	12.4179		9.00859
6.03712	13.7736		16.8584
9.89945	16.2002		32.8911
5.64653	13.2648		26.3954
6.52567	14.1221		33.3113
7.45544	10.8701		12.4832
10.6329	17.2918		14.4354
6.92363	11.463		3.12603
6.99349			12.7476
7.26121			12.5538
12.8896			18.6965
8.51188			20.1505
10.7397
6.04875			13.0471
7.489			9.83678
7.00022			10.2572
8.56984			13.3278
8.47169			12.4101
13.8283			10.9474
11.7227			8.99653
7.4754			9.50135
7.50751			7.03193
6.33155			9.62554
5.28983			12.9376
5.77629			16.8378
5.71278			11.2281
11.1019			14.4863
10.0105			13.2906
8.62505			10.3098
16.5867			13.9263
9.90392			20.2669
7.80597			16.6198
9.86634			10.2827
10.9926			21.3067
7.71749			15.3369
12.0838			15.0889
7.62319
8.29374
8.13706
8.41802
12.75
12.1587
9.50164
10.4373
12.5575
11.121
11.1565
10.8064
9.7911
12.2714
12.0162
12.1105
9.73996

## Sheet: Figure1B Area
spontaneous	1st photolysis	post lysis spontaneous	2nd photolysis
1.068	0.813		0.916		Dunnett's T3 multiple comparisons test	Mean Diff.	95.00% CI of diff.	Below threshold?	Summary	Adjusted P Value
1.368	1.919	1.816	0.161		spontaneous vs. 1st photolysis	-2.375	-4.320 to -0.4309	Yes	**	0.0099
1.43	2.401	1.407	1.159		spontaneous vs. post lysis spontaneous	-1.988	-4.116 to 0.1394	No	ns	0.0717
1.1	2.643	4.956	0.377		spontaneous vs. 2nd photolysis	1.64	0.7650 to 2.515	Yes	****	<0.0001
2.201	6.772	5.034	0.615		1st photolysis vs. post lysis spontaneous	0.3872	-2.137 to 2.912	No	ns	0.9982
0.866	1.224		0.809		1st photolysis vs. 2nd photolysis	4.016	2.188 to 5.843	Yes	****	<0.0001
1.01	1.336		0.838		post lysis spontaneous vs. 2nd photolysis	3.628	1.559 to 5.698	Yes	**	0.0016
1.088			0.716
1.377	2.574	6.65	0.738
0.811	5.115	5.446	0.591
0.979	11.159	4.774	0.531
1.396	14.285		0.51
0.144	4.904		0.681
1.11	5.231		0.655
1.079	8.139		0.661
0.85	1.775		0.421
0.56	8.188		2.312
1.022	3.719		0.267
1.119	0.507		0.393
0.853	11.045		0.294
4.085	4.737		0.318
			0.561
	3.882	4.392
0.049	4.647		0.464
0.055	5.457	6.689	0.71
0.267	7.359		3.124
7.027	4.755		0.564
0.272	7.049		0.246
1.018	4.777		0.498
7.955	2.494		2.61
2.199			2.478
6.272			2.453
8.653			1.462
2.155			0.533
5.523			0.827
2.679			2.457
1.091
0.5
1.811
0.296
7.811
0.992
2.067
0.165
5
4.857
0.244
6.095
8.037
0.358
0.31
0.73
3.955
6.346
2.011			1.543
2.017			0.487
8.064
5.596
5.435
3.606
1.249
1.221
2.942
3.055
2.843
0.693
6.745
4.937
0.933
0.194
1.93
7.21
12.5575
11.121
11.1565
10.8064
9.7911
12.2714
12.0162
12.1105
9.73996

## Sheet: Fig1B FWHM
1st cut	1st cut no activity	MK 801	1st cut Mk801 no A			1st cut	1st cut no activity	MK 801	1st cut Mk801 no A
9.90883	25.1469		15.1249		Number of values	54	26	22	13
31.752	17.2264		20.8664
14.7362	27.1157	8.19307	20.1355		Minimum	8.094	14.39	8.193	14.33
	23.3645	21.2708	23.4379		25% Percentile	15.79	21.09	18.88	15.36
46.2331	33.7105	50.7189	18.1877		Median	22.28	24.11	25.84	18.32
29.6166	23.0744	25.1439	17.0694		75% Percentile	28	26.16	29.68	20.1
16.9579		29.1076	19.4481		Maximum	51.4	33.71	76.25	23.44
43.0537	21.3011		15.5908
22.4047	22.8955	76.2521	19.6486		Mean	23.19	23.71	27.01	18.2
35.6807	25.5965	28.5487	20.0608		Std. Deviation	9.528	4.272	14.14	2.774
	30.2907	18.9883	14.3263		Std. Error of Mean	1.297	0.8378	3.015	0.7695
20.7984	26.1529		14.4067
27.8131	26.2011		18.3209
32.0539	20.4567	18.5409			Dunnett's T3 multiple comparisons test	Mean Diff.	95.00% CI of diff.	Below threshold?	Summary	Adjusted P Value
44.8287	27.3081	20.2007			1st cut vs. 1st cut no activity	-0.5139	-5.062 to 4.035	No	ns	0.9997
51.4026	14.3935	28.9994			1st cut vs. MK 801	-3.814	-13.98 to 6.354	No	ns	0.811
34.503	22.5613	36.5647			1st cut vs. 1st cut Mk801 no A	4.992	0.5189 to 9.466	Yes	**	0.0092
8.09429	19.5653	27.0004			1st cut no activity vs. MK 801	-3.3	-13.16 to 6.560	No	ns	0.8674
34.0309	18.9966	14.8772			1st cut no activity vs. 1st cut Mk801 no A	5.506	2.024 to 8.989	Yes	***	0.0002
20.1082	25.2514	19.6122			MK 801 vs. 1st cut Mk801 no A	8.807	-0.9978 to 18.61	No	ns	0.0524
	24.2762	27.882
9.81839	25.9928	20.3648
21.1335	23.944	13.8506
26.136	25.4817	18.2856
23.9837	21.588	31.4094
26.6948	27.903	26.5294
20.9014	16.6187	31.8436
24.1639
11.6576
15.6746
21.5379
14.4666
12.013
10.5283
22.1671
24.4757
17.1656
28.5791
22.6353
22.3998
23.7854
21.5079
19.4903
33.9982
24.0803
20.117
15.8135
22.6564
23.4311
25.8271
12.4735
15.709
12.2926
28.7941
19.9172
18.2981
14.1928

## Sheet: Figure 2A
Amplitude							FWHM							Area
Ctrl	MK801		Unpaired t test with Welch's correction				Ctrl	MK801		Unpaired t test with Welch's correction				Ctrl	MK801		Unpaired t test with Welch's correction
4.69035	2.13534		P value	0.4613			36.3888	23.5219		P value	0.8908			13.979	0.647		P value	0.7041
4.30558	2.30229		P value summary	ns			24.015	19.4231		P value summary	ns			12.646	3.626		P value summary	ns
0.725563	2.26264		Significantly different (P < 0.05)?	No			18.1263	13.874		Significantly different (P < 0.05)?	No			1.561	4.016		Significantly different (P < 0.05)?	No
1.4685	2.83178		One- or two-tailed P value?	Two-tailed			12.3031	23.3001		One- or two-tailed P value?	Two-tailed			3.208	8.093		One- or two-tailed P value?	Two-tailed
1.0991	0.738059		Welch-corrected t, df	t=0.7453, df=33.56			9.34752	19.934		Welch-corrected t, df	t=0.1381, df=41.96			7.095	1.408		Welch-corrected t, df	t=0.3826, df=39.30
0.965654	1.71536						12.2975	17.0922						3.399	3
0.503161	0.99823						17.4382	26.2481						1.76	0.247
0.057523	0.547333						11.8114	19.5614						1.787	0.128
1.79412	0.276729						19.4855	13.2303						3.93	0.578
1.0716							13.8154							2.179
	2.35107							20.0113							10.528
0.706599	3.2253						12.8814	17.1156						3.036	0.783
1.44876	3.04916						21.5652	14.6712						1.169	8.686
0.47262	0.256708						16.7666	12.7609						4.038	12.165
1.00187	3.15594						13.6871	14.8594						4.933	4.877
2.7072	2.2466						17.4706	17.3347						1.438	6.664
3.62925	1.79142						15.8353	14.2308						2.367	10.018
0.84562	2.04233						17.2326	16.0958						1.16	8.966
4.14054	2.7811						15.0679	16.2112						5.838	6.727
0.390743	2.7733						15.7787	13.8761						3.305	4.38
2.19088	2.71082						11.8219	12.9365						0.519	6.425
1.39603	1.57342						14.4337	13.3761						2.336	4.312
2.78095	2.99568						14.7706	15.7033						4.002	4.196
2.15632	2.86207						12.7749	10.9859						4.023	4.164
	2.71596							12.0929							3.511
	2.27548							12.5884							2.811
	1.92004							10.6406							4.193
	2.54378							12.6007							3.328
	2.19875							12.5111							3.936
	3.41386							8.38934							5.967
	1.62534							13.3727							2.3
	0.471187							15.7485							3.051
	1.15688							12.3397							0.958
	3.8533							38.9062							6.8
	2.11532							18.5561							4.742
	2.23654							17.8947							4.957
	3.36134							14.8879							3.818
	2.52364							14.2953							5.616
	1.89753							22.3747							3.993
	2.57036							15.8885							0.407
	0.191941							23.471							1.901
	0.616735							21.4398							2.259
	1.05481							14.8923							2.737
	1.5659							17.3409							1.828
	1.05642							12.377							1.795
	0.906612							13.5924

[truncated: 5 more sheets: Figure 2B, Figure 2C, Figure 2D, Figure 3A, Figure 3BandC]
